# Supplementary material for: Effect of Mifepristone on Migration and Proliferation of Oral Cancer Cells
Source: Int J Mol Sci. 2024 Aug 12;25(16):8777. doi: 10.3390/ijms25168777 (PMC11354386; doi:10.3390/ijms25168777)
Supplement: Supplementary file 1 [file ijms-25-08777-s001.zip]

Archive with 1 entries (1 files):
- ijms-3072780-supplementary.pdf
